# Supplementary material for: Skeletal Muscle UCHL1 Negatively Regulates Muscle Development and Recovery after Muscle Injury
Source: Int J Mol Sci. 2024 Jul 4;25(13):7330. doi: 10.3390/ijms25137330 (PMC11242864; doi:10.3390/ijms25137330)
Supplement: Supplementary file 1 [file ijms-25-07330-s001.zip]

Archive with 1 entries (1 files):
- ijms-3043658-supplementary.pdf
